# Supplementary material for: Effect of environmental factors on the germination and emergence of Salvia verbenaca L. cultivars (verbenaca and vernalis): An invasive species in semi-arid and arid rangeland regions
Source: PLoS One. 2018 Mar 22;13(3):e0194319. doi: 10.1371/journal.pone.0194319 (PMC5863982; doi:10.1371/journal.pone.0194319)
Supplement: S1 File — (XLSX) [file pone.0194319.s001.xlsx]

## Sheet: Sheet1
Experimetn	vernalis	light		dark			verbenaca	light		dark
Temperature	Treat	Mean	Se	mean	Se		Treat	Mean	Se	Mean	SE
	30/20	92.5	7.5	95	2.88675		30/20	98.75	1.25	98.75	1.25
	20/15	100	0	91.25	2.39357		20/15	96.25	2.39357	93.75	3.14576
	25/12C	92.5	3.22749	92.5	3.22749		25/12C	97.5	1.44338	95	3.53553
pH	0	98.75	1.25				0	97.5	1.44338
	5	92.5	2				5	95	3.53553
	6	95	2.88675				6	88.75	5.15388
	7	100	0				7	100	0
	8	91.25	2.39357				8	95	3.53553
	9	92.5	3.22749				9	91.25	2.39357
	10	92.5	3.22749				10	85	5
NaCl	0	98.75	1.25				0	97.5	1.44338
	50	83.75	2.39357				50	95	2.04124
	100	81.25	4.26956				100	83.75	1.25
	150	65	2.88675				150	46.25	6
	200	58.75	3.14576				200	8.75	1.25
	250	10	0				250	0	0
PEG	0	98.75	1.25				0	97.5	1.44338
	50	91.25	1.25				50	90	2.04124
	100	86.25	1.25				100	72.5	4.33013
	200	78.75	2.39357				200	41.25	1.25
	400	30	2.04124				400	1.25	1.25
	600	0	0				600
burial depth	0	96.25	1.25				0	96.25	1.25
	0.5	96.25	2.39357				0.5	96.25	2.39357
	1	75	4.08248				1	75	4.08248
	2	25	2.04124				2	25	2.04124
	4	0	0				4	0	0
